# Supplementary material for: Valve-Dependent Regional Heterogeneity of Wall Mechanics and Collagen Remodeling in Ascending Thoracic Aortic Aneurysms
Source: Int J Mol Sci. 2026 Mar 14;27(6):2658. doi: 10.3390/ijms27062658 (PMC13026728; doi:10.3390/ijms27062658)
Supplement: Supplementary file 1 [file ijms-27-02658-s001.zip]

Archive with 1 entries (1 files):
- ijms-4184017-supplementary.pdf
